# Supplementary material for: Relationships Between Self-Report Hearing Scales, Listening Effort, and Speech Perception in Cocktail Party Noise in Hearing-Aided Patients
Source: Audiol Res. 2025 Sep 8;15(5):113. doi: 10.3390/audiolres15050113 (PMC12452308; doi:10.3390/audiolres15050113)
Supplement: Supplementary file 1 [file audiolres-15-00113-s001.zip › TableS2.xlsx]

## Sheet: Feuil1
Outcome Variable	R	R-sq	MSE	F	df1	df2	p		Outcome Variable	R	R-sq	MSE	F	df1	df2	p		Outcome Variable	R	R-sq	MSE	F	df1	df2	p
EEAS	0.6666	0.4444	3.3555	5.3991	4.0000	27.0000	0.0025		EEASnoise	0.5961	0.3553	5.1547	3.7202	4.0000	27.0000	0.0155		EEASquiet	0.6142	0.3772	3.5905	4.0887	4.0000	27.0000	0.0102
Predictors	coeff	se	t	p	LLCI	ULCI	R²change		Predictors	coeff	se	t	p	LLCI	ULCI			Predictors	coeff	se	t	p	LLCI	ULCI	R²change
constant	3.3963	0.6000	5.6609	0.0000	2.1653	4.6274			constant	4.1557	0.7436	5.5886	0.0000	2.6299	5.6815			constant	1.7388	0.6206	2.8018	0.0093	0.4654	3.0122
UA_SPIN	0.3664	0.1080	3.3923	0.0022	0.1448	0.5880			UA_SPIN	0.3194	0.1339	2.3863	0.0243	0.0448	0.5941			UA_SPIN	0.3765	0.1117	3.3702	0.0023	0.1473	0.6058
HA_DW	-0.4148	0.1698	-2.4432	0.0214	-0.7632	-0.0664			HA_DW	-0.2907	0.2104	-1.3813	0.1785	-0.7224	0.1411			HA_DW	-0.4080	0.1756	-2.3233	0.0279	-0.7684	-0.0477
UA_SPIN X HA_DW	-0.1399	0.0506	-2.7655	0.0101	-0.2437	-0.0361	0.1574		UA_SPIN X HA_DW	-0.1166	0.0627	-1.8594	0.0739	-0.2453	0.0121			UA_SPIN X HA_DW	-0.1253	0.0523	-2.3950	0.0238	-0.2327	-0.0180	0.1323
HA Experience	1.2772	0.3986	3.2044	0.0035	0.4594	2.0951			HA Experience	1.4544	0.4940	2.9439	0.0066	0.4407	2.4680			HA Experience	0.9263	0.4123	2.2465	0.0331	0.0802	1.7723
Outcome Variable	R	R-sq	MSE	F	df1	df2	p		Outcome Variable	R	R-sq	MSE	F	df1	df2	p		Outcome Variable	R	R-sq	MSE	F	df1	df2	p
EEAS	0.7398	0.5473	2.7341	8.1604	4.0000	27.0000	0.0002		EEASnoise	0.6819	0.4649	4.2783	5.8653	4.0000	27.0000	0.0016		EEASquiet	0.6877	0.4729	3.0390	6.0557	4.0000	27.0000	0.0013
Predictors	coeff	se	t	p	LLCI	ULCI	R²change		Predictors	coeff	se	t	p	LLCI	ULCI	R²change		Predictors	coeff	se	t	p	LLCI	ULCI	R²change
constant	3.7315	0.5522	6.7578	0.0000	2.5985	4.8645			constant	4.4859	0.6907	6.4945	0.0000	3.0686	5.9031			constant	2.0413	0.5821	3.5065	0.0016	0.8468	3.2358
UA_TLE	0.2174	0.0496	4.3804	0.0002	0.1156	0.3193			UA_TLE	0.2175	0.0621	3.5031	0.0016	0.0901	0.3449			UA_TLE	0.2203	0.0523	4.2094	0.0003	0.1129	0.3277
HA_DW	-0.4698	0.1553	-3.0252	0.0054	-0.7885	-0.1512			HA_DW	-0.3507	0.1943	-1.8051	0.0822	-0.7493	0.0479			HA_DW	-0.4594	0.1637	-2.8057	0.0092	-0.7953	-0.1234
UA_TLE X HA_DW	-0.0733	0.0224	-3.2789	0.0029	-0.1192	-0.0274	0.1803		UA_TLE X HA_DW	-0.0612	0.0280	-2.1893	0.0374	-0.1186	-0.0038	0.095		UA_TLE X HA_DW	-0.0661	0.0236	-2.8065	0.0092	-0.1145	-0.0178	0.1538
HA Experience	1.0120	0.3561	2.8417	0.0084	0.2813	1.7428			HA Experience	1.1942	0.4455	2.6806	0.0124	0.2801	2.1083			HA Experience	0.6886	0.3755	1.8341	0.0777	-0.0818	1.4590
Outcome Variable	R	R-sq	MSE	F	df1	df2	p		Outcome Variable	R	R-sq	MSE	F	df1	df2	p		Outcome Variable	R	R-sq	MSE	F	df1	df2	p
EEAS	0.6256	0.3913	3.6761	4.3395	4.0000	27.0000	0.0077		EEASnoise	0.5793	0.3355	5.3128	3.4087	4.0000	27.0000	0.0222		EEASquiet	0.5499	0.3024	4.0220	2.9260	4.0000	27.0000	0.0393
Predictors	coeff	se	t	p	LLCI	ULCI			Predictors	coeff	se	t	p	LLCI	ULCI			Predictors	coeff	se	t	p	LLCI	ULCI
constant	3.4231	0.6379	5.3662	0.0000	2.1142	4.7320			constant	4.1653	0.7669	5.4317	0.0000	2.5918	5.7388			constant	1.8389	0.6672	2.7560	0.0104	0.4698	3.2080
HA_SPIN	0.2565	0.1043	2.4592	0.0206	0.0425	0.4705			HA_SPIN	0.2213	0.1254	1.7650	0.0889	-0.0360	0.4786			HA_SPIN	0.2918	0.1091	2.6752	0.0125	0.0680	0.5157
HA_DW	-0.1660	0.1327	-1.2510	0.2217	-0.4381	0.1062			HA_DW	-0.0958	0.1595	-0.6005	0.5532	-0.4230	0.2315			HA_DW	-0.1269	0.1388	-0.9143	0.3687	-0.4116	0.1579
HA_SPIN X HA_DW	-0.0586	0.0320	-1.8325	0.0779	-0.1242	0.0070			HA_SPIN X HA_DW	-0.0575	0.0384	-1.4970	0.1460	-0.1364	0.0213			HA_SPIN X HA_DW	-0.0207	0.0334	-0.6199	0.5405	-0.0893	0.0479
HA Experience	1.0672	0.4251	2.5102	0.0184	0.1948	1.9395			HA Experience	1.3000	0.5111	2.5436	0.0170	0.2513	2.3488			HA Experience	0.6392	0.4447	1.4375	0.1621	-0.2732	1.5517
Outcome Variable	R	R-sq	MSE	F	df1	df2	p		Outcome Variable	R	R-sq	MSE	F	df1	df2	p		Outcome Variable	R	R-sq	MSE	F	df1	df2	p
EEAS	0.6428	0.4132	3.5439	4.7533	4.0000	27.0000	0.0049		EEASnoise	0.6106	0.3728	5.0150	4.0121	4.0000	27.0000	0.0111		EEASquiet	0.5660	0.3204	3.9183	3.1821	4.0000	27.0000	0.0290
Predictors	coeff	se	t	p	LLCI	ULCI			Predictors	coeff	se	t	p	LLCI	ULCI			Predictors	coeff	se	t	p	LLCI	ULCI
constant	3.6949	0.6356	5.8129	0.0000	2.3907	4.9992			constant	4.4540	0.7561	5.8905	0.0000	2.9025	6.0055			constant	1.9907	0.6684	2.9784	0.0061	0.6193	3.3621
HA_TLE	0.1781	0.0681	2.6133	0.0145	0.0383	0.3179			HA_TLE	0.1951	0.0811	2.4063	0.0232	0.0287	0.3614			HA_TLE	0.1814	0.0717	2.5320	0.0175	0.0344	0.3284
HA_DW	-0.2445	0.1466	-1.6674	0.1070	-0.5454	0.0564			HA_DW	-0.1377	0.1744	-0.7895	0.4367	-0.4956	0.2202			HA_DW	-0.2388	0.1542	-1.5487	0.1331	-0.5551	0.0776
HA_TLE X HA_DW	-0.0374	0.0210	-1.7801	0.0863	-0.0806	0.0057			HA_TLE X HA_DW	-0.0251	0.0250	-1.0056	0.3235	-0.0765	0.0262			HA_TLE X HA_DW	-0.0304	0.0221	-1.3767	0.1799	-0.0758	0.0149
HA Experience	0.8896	0.4146	2.1457	0.0410	0.0389	1.7403			HA Experience	1.0754	0.4932	2.1805	0.0381	0.0634	2.0874			HA Experience	0.5823	0.4359	1.3358	0.1928	-0.3122	1.4768
	Table S2 : Models allowing EEAS, EEASnoise and EEASquiet prediction, with the following focus predictors : UA_SPIN : Speech in babble noise threshold obtained without hearing-aid, HA_SPIN : Speech in babble noise threshold obtained with hearing-aid; UA_TLE : Speech in babble noise Task related Listening Effort, obtained without hearing-aid, HA_TLE : Speech in babble noise Task related Listening E…
