# Supplementary material for: Relationships Between Self-Report Hearing Scales, Listening Effort, and Speech Perception in Cocktail Party Noise in Hearing-Aided Patients
Source: Audiol Res. 2025 Sep 8;15(5):113. doi: 10.3390/audiolres15050113 (PMC12452308; doi:10.3390/audiolres15050113)
Supplement: Supplementary file 1 [file audiolres-15-00113-s001.zip › TableS1.xlsx]

## Sheet: Feuil1
Authors	year	Ref	Population			SSQ form	Procedure	SPIN tests	Noise type for SPIN test	Correlations with SSQ
			n	Age (years)	Hearing					SPIN x SSQ	Hear. Loss	Other x SSQ
Banh, Singh, Pichora-Fuller	2012	39	48	18-22	NH	SSQ	Threshold from 7 SNR	Words in noise (WIN)	babble noise	r=-0.31, p<0.04 (SSQSpeech only)
			48	64-80	NH					ns
Humes, Kidd and Lentz	2013	68	98	60 to 86	HI, 88 non HA	SSQ (global score)	aided speech (gain adapted per freq. bands)	sentences, multiple tests	various	r=0.263 (global speech in noise measure)	r= -0.35 hearing loss	r=0.390 with a global cognitive score
Anderson, Parbery-Clark,White-Schwoch and Kraus	2013	43	111	45-78	< 40 dB HL	SSQSpeech	binaural, 70 dB HL	QuickSIN (SNR loss score)	4 talker babble	ns	ns	r2=0,31 with SpABR var. (SSQspeech)
										r2=0.15 with Age, PTA and Quicksin as predictors	ns for Age, PTA and quicksin	r2=0.30 with SpABR var (Age, PTA, Quicksin become ns)
Heinrich, Henshawn, Ferguson	2015	49	44	50 - 74	HI (32.5 dB HL, SD=6)	SSQ, no subscale scores	Free field 1m	Phoneme discrimination test	none	-0,06 ns
								Digit Triplet Test	Speech shaped noise	-0.29 to -0.37
								Adaptive Sentence list	8 Hz modulated noise	-0.25 ns
Vansson, James, Fraysse, Strelnikov, Barone, Deguine, Marx	2015	55	49	20-70	UHL (WEA=58 dB HL; BEA=14 dB HL)	SSQ & subscales	dichotic: signal affected ear	FrMatrix (sentence based, Close format)	Speech shaped noise	Sig. Only Dichotic, r=-0.32 SSQSpatial & SSQQuality, r=-0.40 SSQspeech, r=-0.38 SSQ
							diotic:signal+noise front
							dichotic reverse
Heinrich, Mikkola, Polku, Törmäkangas Viljanen	2019	20	50	61-86	NH (BEA : 5-46 dB HL)	SSQSpeech	Left ear only, Headphones	low and high predictability sentences	Speech modulated noise	r=-0.29 (SSQSpeech)		(r=-0,5 with HERE quest)
Saxena, Mishra, Rodrigo, Choudhury	2022	42	67	18-37	NH	SSQ	Monaural, headphone	Digit Triplet Test	multi-talker babble (6 voices)	sig overall	EHF impaired : lower SSQ
										sig for each subscale
Bhatt, Dias, Wineinger, Pratt, Wang, Washnik, Guthrie, Wilder, Torkamani	2022	41	70 F	18-35	NH	SSQ12	Binaural, insert ear phones	QuickSIN (sentences)	4 talker babble	ns (r=-0.20)		r=0.28 with cABR variables, r=-0.24 with noise exposure
Stenbäck, Marsja & Ronnberg	2023	22	195	61.6 42-78	NH BEA<20 dB HL	SSQ & subscales; SSQ as if HA wear		Hagerman sentences	speech-shaped noise	ns	ns
								Hagerman sentences	4 talker babble	ns
								Hint sentences	speech-shaped noise	r=-0,22 to -0,27 (SSQSpeech, SSQQuality)
			191	60.8 33-80	HA (6.7 years) 37.8 dB HL		experimental HA	Hagerman sentences	speech-shaped noise	ns	ns
								Hagerman sentences	4 talker babble	ns
								Hint sentences	speech-shaped noise	ns
Andeol, Paraouty, Giraudet, Wallaert, Isnard, Moulin and Suied	2024	40	70 M	38, <50	NH, Noise exposure	SSQSpeech in noise pragmatic scale	Signal+noise front	FrMatrix (open set)	Speech shaped noise	ns (r=0.07)
							right ear monaural	Consonnant Recognition (close set)		r=0.33
								Monosyllabic words (open set)		r=0.28
Fitzgerald, Ward, Gianakas, Smith, Blevins, Swanson	2024	23	1633	18-104	HFPTA: 19.6 dB HL, -5 to 110 dB HL	SSQ12 5 speech items	70 dB HL, ear specific	QuickSIN, WRQ		r2=0.25	r2=0.27 (HFPTA)	r2=0.305 (Age+HFPTA+WRQ+QuickSIN)
Table S1	Summary of studies analyzing relationships between SSQ and hearing in noise tests, in non-cochlear implanted participants. HFPTA : High frequencies pure tone audiometry (1, 2 and 4 kHz); EHF : Extended high frequencies (10 kHz to 16 kHz); HA : with hearing-aids; NH : normally hearing (conventional PTA);HI : hearing impaired;Sig : statistically significant; BEA : Best Ear Audiometry; WEA : Worst E…
